# Supplementary material for: Lithium and Potassium Cations Affect the Performance of Maleamate-Based Organic Anode Materials for Potassium- and Lithium-Ion Batteries
Source: Nanomaterials (Basel). 2021 Nov 19;11(11):3120. doi: 10.3390/nano11113120 (PMC8623018; doi:10.3390/nano11113120)
Supplement: Supplementary file 1 [file nanomaterials-11-03120-s001.zip]

Archive with 1 entries (1 files):
- nanomaterials-1398329-supplementary.pdf
